# Supplementary material for: Pickering Emulsion of Oleoresin from Dipterocarpus alatus Roxb. ex G. Don and Its Antiproliferation in Colon (HCT116) and Liver (HepG2) Cancer Cells
Source: Molecules. 2024 Jun 6;29(11):2695. doi: 10.3390/molecules29112695 (PMC11174047; doi:10.3390/molecules29112695)
Supplement: Supplementary file 1 [file molecules-29-02695-s001.zip]

Archive with 1 entries (1 files):
- molecules-3030465-supplementary.pdf
